# Supplementary material for: Spatial Autocorrelation, Source Water and the Distribution of Total and Viable Microbial Abundances within a Crystalline Formation to a Depth of 800 m
Source: Front Microbiol. 2017 Sep 19;8:1731. doi: 10.3389/fmicb.2017.01731 (PMC5610697; doi:10.3389/fmicb.2017.01731)
Supplement: Supplementary file 1 [file Data_Sheet_1.XLSX]

## Sheet: Total cell
Total cell counts & env	coefficient	0.025	0.975	significance				Total cell counts & mem	coefficient	0.025	0.975					Total cell counts env & mem	coefficient	0.025	0.975	significance
(Intercept)	12.3	11.69	12.92					(Intercept)	12.438	12.286	12.597					(Intercept)	12.73	12.5	12.97
HCO3	0.00581	0.000738	0.011	*	<0.05			MEM1	0.181	0.028	0.335	*	<0.05			manganese	-0.02	-0.03	-0.01	**	<0.01
manganese	-0.0224	-0.0332	-0.0112	***	<0.001			MEM2	0.387	0.231	0.544	***	<0.001			MEM1	0.18	0.03	0.32	*	<0.05
								MEM4	-0.176	-0.346	0	*	<0.05			MEM2	0.26	0.09	0.43	**	<0.01
								MEM5	-0.198	-0.349	-0.046	*	<0.05			MEM5	-0.22	-0.36	-0.08	**	<0.01
	Theta	sd							Theta	sd							Theta	sd
Total cell counts	4.46563	1.1517						Total cell counts	5.67229	1.4736						Total cell counts	6.7	1.75
																three MEMs of 11 from the nearest neighbor weights -- using the R package 'adespatial'
> summary(M2.glm.nb)								> summary(M2.glm.nb.mem.pos)								> summary(M2.glm.nb.env.mem.pos)
Call:								Call:								Call:
glm.nb(formula = Total ~ HCO3 + manganese, data = master.16,								glm.nb(formula = Total ~ MEM1 + MEM2 + MEM4 + MEM5, data = master.16,								glm.nb(formula = Total ~ manganese + MEM1 + MEM2 + MEM5, data = master.16,
init.theta = 4.465629331, link = log)								init.theta = 5.672289828, link = log)								init.theta = 6.697996356, link = log)
Deviance Residuals:								Deviance Residuals:								Deviance Residuals:
Min 1Q Median 3Q Max								Min 1Q Median 3Q Max								Min 1Q Median 3Q Max
-2.3597 -0.7315 -0.2260 0.3254 2.2283								-2.81849 -0.86777 0.09287 0.52967 1.56126								-2.63651 -0.29444 -0.09861 0.29042 1.58384
Coefficients:								Coefficients:								Coefficients:
Estimate Std. Error z value Pr(>|z|)								Estimate Std. Error z value Pr(>|z|)								Estimate Std. Error t value Pr(>|t|)
(Intercept) 12.302557 0.322824 38.109 < 2e-16 ***								(Intercept) 12.43770 0.07935 156.745 < 2e-16 ***								(Intercept) 12.728581 0.121569 104.703 < 2e-16 ***
HCO3 0.005807 0.002621 2.215 0.0267 *								MEM1 0.18145 0.07935 2.287 0.0222 *								manganese -0.016681 0.005225 -3.193 0.00405 **
manganese -0.022441 0.005671 -3.957 7.58e-05 ***								MEM2 0.38723 0.07935 4.880 1.06e-06 ***								MEM1 0.176484 0.075955 2.324 0.02935 *
---								MEM4 -0.17573 0.07935 -2.215 0.0268 *								MEM2 0.260388 0.087244 2.985 0.00663 **
Signif. codes: 0 ‘***’ 0.001 ‘**’ 0.01 ‘*’ 0.05 ‘.’ 0.1 ‘ ’ 1								MEM5 -0.19755 0.07935 -2.490 0.0128 *								MEM5 -0.220952 0.075400 -2.930 0.00752 **
								---								---
(Dispersion parameter for Negative Binomial(4.4656) family taken to be 1)								Signif. codes: 0 ‘***’ 0.001 ‘**’ 0.01 ‘*’ 0.05 ‘.’ 0.1 ‘ ’ 1								Signif. codes: 0 ï***Í 0.001 ï**Í 0.01 ï*Í 0.05 ï.Í 0.1 ï Í 1
Null deviance: 49.558 on 27 degrees of freedom								(Dispersion parameter for Negative Binomial(5.6723) family taken to be 1)								(Dispersion parameter for Negative Binomial(6.698) family taken to be 1.059044)
Residual deviance: 29.040 on 25 degrees of freedom
AIC: 739.08								Null deviance: 62.948 on 27 degrees of freedom								Null deviance: 74.331 on 27 degrees of freedom
								Residual deviance: 28.820 on 23 degrees of freedom								Residual deviance: 28.695 on 23 degrees of freedom
Number of Fisher Scoring iterations: 1								AIC: 735.94								AIC: 731.03
								Number of Fisher Scoring iterations: 1								Number of Fisher Scoring iterations: 1
Theta: 4.47
Std. Err.: 1.15
								Theta: 5.67
2 x log-likelihood: -731.075								Std. Err.: 1.47
>
								2 x log-likelihood: -723.937

## Sheet: CTC
CTC & env	coefficient	0.025	0.975	significance			CTC & MEM		0.025	0.975	significance			CTC & env & mem	coefficient	0.025	0.975	significance
(Intercept)	10.3779	9.16516	11.6099				(Intercept)	11.3566	11.0752	11.6671				(Intercept)	10.37	9.41	11.38
HCO3	0.0155891	0.00613471	0.0256767	**	<0.01		MEM1	0.436511	0.153746	0.719153	**	<0.01		HCO3	0.01	0	0.02	*
manganese	-0.0249734	-0.0458731	-0.00277137	*	<0.05		MEM2	0.573389	0.269754	0.87536	***	<0.001		MEM1	0.33	0	0.65
							MEM4	-0.301757	-0.634011	0.0445679	*	<0.05		MEM2	0.46	0.15	0.79	**	<0.01
							MEM10	-0.333418	-0.659819	-0.00775695	*	<0.05		MEM4	-0.33	-0.67	0.03	*	<0.05
	Theta	sd						Theta	sd						Theta	sd
CTC count env	1.25749	0.301764					CTC count mem	1.46551	0.355959					CTC count & env & mem	1.52433	0.371341
														three MEMs of 11 from the nearest neighbor weights -- using the R package 'adespatial'
							> summary(M2.glm.nb.mem.pos.ctc)
> summary(M2.glm.nb.CTC)														> summary(M2.glm.nb.env.mem.pos.ctc)
							Call:
Call:							glm.nb(formula = CTC ~ MEM1 + MEM2 + MEM4 + MEM9 + MEM10, data = master.16,							Call:
glm.nb(formula = CTC ~ HCO3 + manganese, data = master.16, init.theta = 1.257493136,							init.theta = 1.573659875, link = log)							glm.nb(formula = CTC ~ HCO3 + MEM1 + MEM2 + MEM4, data = master.16,
link = log)														init.theta = 1.524329696, link = log)
							Deviance Residuals:
Deviance Residuals:							Min 1Q Median 3Q Max							Deviance Residuals:
Min 1Q Median 3Q Max							-2.9228 -1.0458 -0.2641 0.4642 1.3610							Min 1Q Median 3Q Max
-2.8722 -0.9307 -0.2869 0.3371 1.8838														-3.1288 -0.7480 -0.1855 0.4454 1.6741
							Coefficients:
Coefficients:							Estimate Std. Error z value Pr(>|z|)							Coefficients:
Estimate Std. Error z value Pr(>|z|)							(Intercept) 11.3566 0.1507 75.383 < 2e-16 ***							Estimate Std. Error z value Pr(>|z|)
(Intercept) 10.37788 0.60835 17.059 <2e-16 ***							MEM1 0.4365 0.1507 2.897 0.003762 **							(Intercept) 10.373327 0.535289 19.379 < 2e-16 ***
HCO3 0.01559 0.00494 3.156 0.0016 **							MEM2 0.5734 0.1507 3.806 0.000141 ***							HCO3 0.010125 0.005216 1.941 0.05226 .
manganese -0.02497 0.01069 -2.337 0.0194 *							MEM4 -0.3018 0.1507 -2.003 0.045174 *							MEM1 0.331031 0.174044 1.902 0.05717 .
---							MEM9 0.2070 0.1507 1.374 0.169493							MEM2 0.461659 0.166780 2.768 0.00564 **
Signif. codes: 0 ‘***’ 0.001 ‘**’ 0.01 ‘*’ 0.05 ‘.’ 0.1 ‘ ’ 1							MEM10 -0.3334 0.1507 -2.213 0.026885 *							MEM4 -0.333395 0.158157 -2.108 0.03503 *
							---							---
(Dispersion parameter for Negative Binomial(1.2575) family taken to be 1)							Signif. codes: 0 ‘***’ 0.001 ‘**’ 0.01 ‘*’ 0.05 ‘.’ 0.1 ‘ ’ 1							Signif. codes: 0 ï***Í 0.001 ï**Í 0.01 ï*Í 0.05 ï.Í 0.1 ï Í 1
Null deviance: 48.094 on 27 degrees of freedom							(Dispersion parameter for Negative Binomial(1.5737) family taken to be 1)							(Dispersion parameter for Negative Binomial(1.5243) family taken to be 1)
Residual deviance: 31.522 on 25 degrees of freedom
AIC: 704.57							Null deviance: 60.185 on 27 degrees of freedom							Null deviance: 58.299 on 27 degrees of freedom
							Residual deviance: 30.863 on 22 degrees of freedom							Residual deviance: 30.949 on 23 degrees of freedom
Number of Fisher Scoring iterations: 1							AIC: 702.91							AIC: 701.99
							Number of Fisher Scoring iterations: 1							Number of Fisher Scoring iterations: 1
Theta: 1.257
Std. Err.: 0.302
							Theta: 1.574							Theta: 1.524
2 x log-likelihood: -696.568							Std. Err.: 0.384							Std. Err.: 0.371
							2 x log-likelihood: -688.914							2 x log-likelihood: -689.985
							>

## Sheet: R123
R123 & env	coefficient	0.025	0.975	significance			R123 & mem	coefficient	0.025	0.975	significance			R123 & env & mem	coefficient	0.025	0.975	significance
(Intercept)	11.2418	9.96142	12.5438				(Intercept)	11.4543	11.1763	11.7607				(Intercept)	10.69	9.85	11.59
HCO3	0.0112196	0.000975091	0.0217167	*	<0.05		MEM2	0.582746	0.284486	0.881171	***	<0.001		HCO3	0.01	0	0.02
manganese	-0.0475943	-0.0766841	-0.0153318	***	<0.001		MEM4	-0.403194	-0.739409	-0.0594052	**	<0.01		MEM2	0.45	0.15	0.76	**	<0.01
							MEM9	0.216928	-0.0338403	0.475767				MEM4	-0.32	-0.66	0.03	*	<0.05
	Theta	sd						Theta	sd							Theta	sd
R123 count	1.62111	0.396693					R123 count	1.61424	0.394891						R123 count	1.76343	0.434082
> summary(M2.glm.nb.R123)							> summary(M2.glm.nb.mem.pos.r123)							> summary(M2.glm.nb.env.mem.pos.r123)
Call:							Call:							Call:
glm.nb(formula = R123 ~ HCO3 + phosphate + manganese + chloride,							glm.nb(formula = R123 ~ MEM2 + MEM4 + MEM9, data = master.16,							glm.nb(formula = R123 ~ HCO3 + MEM2 + MEM4 + MEM9, data = master.16,
data = master.16, init.theta = 1.62110574, link = log)							init.theta = 1.614236889, link = log)							init.theta = 1.763432264, link = log)
Deviance Residuals:							Deviance Residuals:							Deviance Residuals:
Min 1Q Median 3Q Max							Min 1Q Median 3Q Max							Min 1Q Median 3Q Max
-2.3684 -1.0670 -0.3469 0.5998 1.7173							-2.1919 -0.8871 -0.3316 0.4335 1.8385							-2.5322 -0.9845 -0.3520 0.5357 1.4403
Coefficients:							Coefficients:							Coefficients:
Estimate Std. Error z value Pr(>|z|)							Estimate Std. Error z value Pr(>|z|)							Estimate Std. Error z value Pr(>|z|)
(Intercept) 11.2417998 0.6025801 18.656 < 2e-16 ***							(Intercept) 11.4543 0.1487 77.006 < 2e-16 ***							(Intercept) 10.685562 0.445165 24.004 < 2e-16 ***
HCO3 0.0112196 0.0055584 2.019 0.043539 *							MEM2 0.5827 0.1487 3.918 8.94e-05 ***							HCO3 0.007502 0.004290 1.749 0.08032 .
manganese -0.0475943 0.0135161 -3.521 0.000429 ***							MEM4 -0.4032 0.1487 -2.711 0.00672 **							MEM2 0.448933 0.152377 2.946 0.00322 **
chloride 0.0010378 0.0007166 1.448 0.147578							MEM9 0.2169 0.1487 1.458 0.14473							MEM4 -0.319514 0.146028 -2.188 0.02867 *
							---							MEM9 0.195138 0.143123 1.363 0.17275
---							Signif. codes: 0 ‘***’ 0.001 ‘**’ 0.01 ‘*’ 0.05 ‘.’ 0.1 ‘ ’ 1							---
Signif. codes: 0 ‘***’ 0.001 ‘**’ 0.01 ‘*’ 0.05 ‘.’ 0.1 ‘ ’ 1														Signif. codes: 0 ï***Í 0.001 ï**Í 0.01 ï*Í 0.05 ï.Í 0.1 ï Í 1
							(Dispersion parameter for Negative Binomial(1.6142) family taken to be 1)
(Dispersion parameter for Negative Binomial(1.6211) family taken to be 1)														(Dispersion parameter for Negative Binomial(1.7634) family taken to be 1)
							Null deviance: 49.541 on 27 degrees of freedom
Null deviance: 49.752 on 27 degrees of freedom							Residual deviance: 30.795 on 24 degrees of freedom							Null deviance: 54.119 on 27 degrees of freedom
Residual deviance: 30.784 on 23 degrees of freedom							AIC: 704.07							Residual deviance: 30.571 on 23 degrees of freedom
AIC: 705.93														AIC: 703.13
							Number of Fisher Scoring iterations: 1
Number of Fisher Scoring iterations: 1														Number of Fisher Scoring iterations: 1
							Theta: 1.614
Theta: 1.621							Std. Err.: 0.395							Theta: 1.763
Std. Err.: 0.397														Std. Err.: 0.434
							2 x log-likelihood: -694.070
2 x log-likelihood: -693.928							>							2 x log-likelihood: -691.134

## Sheet: CFDA
CFDA counts & env	coefficient	0.025	0.975	significance					CFDA counts & mem	coefficient	0.025	0.975	significance			CFDA counts & env & mem	coefficient	0.025	0.975	significance
(Intercept)	9.98902	9.34811	10.7058						(Intercept)	9.87127	9.57149	10.2043				(Intercept)	10.01	9.44	10.64
DOC	0.0318822	0.000325414	0.0659408						MEM2	0.364096	0.0122206	0.723594	*	<0.05		DOC	0.0295	-0.000429	0.0625
manganese	-0.0212613	-0.0404882	0.00144848	*	<0.05				MEM4	-0.32325	-0.630879	-0.00782125	*	<0.05		manganese	-0.0273	-0.0452	-0.00655	**	<0.01
									MEM7	0.472842	0.129661	0.797679	**	<0.01		MEM7	0.512	0.201	0.802	***	<0.001
	Theta	sd								Theta	sd						Theta	sd
CFDA counts	1.20835	0.289038							CFDA counts	1.37797	0.333125					CFDA counts	1.55	0.38
> summary(M2.glm.nb.CFDA)																> summary(M2.glm.nb.env.mem.pos.cfda)
Call:																Call:
glm.nb(formula = CFDA ~ DOC + manganese, data = master.16, init.theta = 1.208350489,									> summary(M2.glm.nb.mem.pos.cfda)							glm.nb(formula = CFDA ~ DOC + manganese + MEM7, data = master.16,
link = log)																init.theta = 1.554400669, link = log)
									Call:
Deviance Residuals:									glm.nb(formula = CFDA ~ MEM2 + MEM4 + MEM7, data = master.16,							Deviance Residuals:
Min 1Q Median 3Q Max									init.theta = 1.377968307, link = log)							Min 1Q Median 3Q Max
-2.1755 -1.2116 -0.3311 0.4363 1.7288																-2.5527 -1.0281 -0.2081 0.5947 1.3613
									Deviance Residuals:
Coefficients:									Min 1Q Median 3Q Max							Coefficients:
Estimate Std. Error z value Pr(>|z|)									-2.04622 -0.97305 -0.38551 0.07706 1.86228							Estimate Std. Error z value Pr(>|z|)
(Intercept) 9.98902 0.34890 28.630 <2e-16 ***																(Intercept) 10.010406 0.307689 32.534 < 2e-16 ***
DOC 0.03188 0.01962 1.625 0.1041									Coefficients:							DOC 0.029545 0.017396 1.698 0.089439 .
manganese -0.02126 0.01036 -2.053 0.0401 *									Estimate Std. Error z value Pr(>|z|)							manganese -0.027260 0.009237 -2.951 0.003166 **
---									(Intercept) 9.8713 0.1610 61.313 < 2e-16 ***							MEM7 0.511725 0.154711 3.308 0.000941 ***
Signif. codes: 0 ‘***’ 0.001 ‘**’ 0.01 ‘*’ 0.05 ‘.’ 0.1 ‘ ’ 1									MEM2 0.3641 0.1610 2.261 0.02373 *							---
									MEM4 -0.3233 0.1610 -2.008 0.04467 *							Signif. codes: 0 ï***Í 0.001 ï**Í 0.01 ï*Í 0.05 ï.Í 0.1 ï Í 1
(Dispersion parameter for Negative Binomial(1.2084) family taken to be 1)									MEM7 0.4728 0.1610 2.937 0.00332 **
									---							(Dispersion parameter for Negative Binomial(1.5544) family taken to be 1)
Null deviance: 43.124 on 27 degrees of freedom									Signif. codes: 0 ‘***’ 0.001 ‘**’ 0.01 ‘*’ 0.05 ‘.’ 0.1 ‘ ’ 1
Residual deviance: 31.651 on 25 degrees of freedom																Null deviance: 55.473 on 27 degrees of freedom
AIC: 619.72									(Dispersion parameter for Negative Binomial(1.378) family taken to be 1)							Residual deviance: 30.894 on 24 degrees of freedom
																AIC: 613.09
Number of Fisher Scoring iterations: 1									Null deviance: 49.177 on 27 degrees of freedom
									Residual deviance: 31.237 on 24 degrees of freedom							Number of Fisher Scoring iterations: 1
									AIC: 617.18
Theta: 1.208
Std. Err.: 0.289									Number of Fisher Scoring iterations: 1							Theta: 1.554
																Std. Err.: 0.379
2 x log-likelihood: -611.723
>									Theta: 1.378							2 x log-likelihood: -603.094
									Std. Err.: 0.333
									2 x log-likelihood: -607.179
									>
